# Supplementary material for: Clathrin-nanoparticles deliver BDNF to hippocampus and enhance neurogenesis, synaptogenesis and cognition in HIV/neuroAIDS mouse model
Source: Commun Biol. 2022 Mar 17;5:236. doi: 10.1038/s42003-022-03177-3 (PMC8931075; doi:10.1038/s42003-022-03177-3)
Supplement: Supplementary file 3 — Supplementary Data 1 [file 42003_2022_3177_MOESM3_ESM.xlsx]

## Sheet: Fig.1
Figure 1. BDNF-Clathrin (BDNF-CT) nanoparticle purification and characterization.
Dynamic Light Scattering (DSL)
	e. Clathrin Triskelion (CT)					f. BDNF- Clathrin Triskelion (BDNF-CT)
	Diameter	Frequency (%)	Undersize (%)			Diameter	Frequency (%)	Undersize (%)
	0.0011	0	0			0.0011	0	0
	0.0013	0	0			0.0013	0	0
	0.0015	0	0			0.0015	0	0
	0.0017	0	0			0.0017	0	0
	0.002	0	0			0.002	0	0
	0.0022	0	0			0.0022	0	0
	0.0026	0	0			0.0026	0	0
	0.0029	0	0			0.0029	0	0
	0.0034	0	0			0.0034	0	0
	0.0038	0	0			0.0038	0	0
	0.0044	0	0			0.0044	0	0
	0.005	0	0			0.005	0	0
	0.0058	0	0			0.0058	0	0
	0.0066	0	0			0.0066	0	0
	0.0076	0	0			0.0076	0	0
	0.0087	0	0			0.0087	0	0
	0.01	0	0			0.01	0	0
	0.0114	12.033	12.033			0.0114	0	0
	0.0131	15.69	27.723			0.0131	0	0
	0.015	17.719	45.442			0.015	0	0
	0.0171	17.09	62.532			0.0171	0	0
	0.0196	14.079	76.611			0.0196	0	0
	0.0225	10.027	86.638			0.0225	10.899	10.899
	0.0257	6.3	92.938			0.0257	13.674	24.572
	0.0295	3.578	96.516			0.0295	15.501	40.073
	0.0338	1.883	98.398			0.0338	15.679	55.753
	0.0387	0.938	99.337			0.0387	14.082	69.834
	0.0443	0.451	99.788			0.0443	11.238	81.072
	0.0507	0.212	100			0.0507	8.009	89.081
						0.0581	5.137	94.218
						0.0666	2.995	97.213
						0.0762	1.606	98.818
						0.0873	0.802	99.621
						0.1	0.379	100

## Sheet: FIg. 2-3
Figure 2. CT efficiently delivered BDNF to TrkB receptors in the mouse brain.
			m.FONTAL CORTEX (%ID/g)				n. STRUATUM (%ID/g)				o. HIPPOCAMPUS (%ID/g)				p. HYPOTHALAMUS (%ID/g)
			2h	4h	24h		2h	4h	24 h		2h	4h	24h		2h	4h	24h
			0.50975	0.931555	0.203238		0.494909	0.941127	0.410645		0.66787	1.06275	0.428363		0.565188	0.881113	0.254949
			0.576167	0.7845	0.209607		0.553111	0.956471	0.526334		0.556115	0.972078	0.337688		0.43338	0.886695	0.232501
			0.539424	0.874672			0.539746	0.899577			0.661387	0.989819			0.632817	0.695616
Figure 3. CT are required for BDNF delivery to the hippocampus and increased Akt expression and signaling.
Fig. 3b		Cohort	Tat+/BDNF	Tat-/Sal	Tat+/Sal	Tat+/CT	Tat+/BDNF-CT			Fig. 3c		Cohort	Tat+/BDNF	Tat-/Sal	Tat+/Sal	Tat+/CT	Tat+/BDNF-CT
mBDNF		1	127.97	100	88.7105	67.8767	241.452			proBDFN		1	131.488	100	96.9166	90.1531	147.725
		2	87.7671	100	98.3742	81.4506	150.755					2	94.8759	100	95.3772	87.4566	112.193
		3	111.208	100	64.2147	117.65	111.745					3	102.462	100	81.1502	116.744	119.202
		4	82.8651	100	83.4022	80.8289						4	85.9739	100	88.5455	89.9614
		5	103.131	100	96.2573		208.847					5	99.288	100	91.4968		138.644
Fig. 3d			Tat+/BDNF	Tat-/Sal	Tat+/Sal	Tat+/CT	Tat+/BDNF-CT
mBDNF/proBDNF ratio		1	0.973245	1	0.915328	0.752905	1.63447
		2	0.925073	1	1.03142	0.931326	1.34371
		3	1.08536	1	0.791307	1.00776	0.937442
		4	0.96384	1	0.941913	0.898484
		5	1.03871	1	1.05293		1.50635
Fig. 3e			Tat+/BDNF	Tat-/Sal	Tat+/Sal	Tat+/CT	Tat+/BDNF-CT			Fig. 3f			Tat+/BDNF	Tat-/Sal	Tat+/Sal	Tat+/CT	Tat+/BDNF-CT
Akt		1	132.269	100	96.5032	97.9827	175.152			pAkt		1	188.829	100	131.405	118.829	250.326
		2	99.6539	100	100.902	119.739	158.812					2	129.342	100	155.793	150.457	280.801
		3	89.1579	100	88.9682	101.161	115.106					3	113.897	100	126.741	105.672	191.592
		4	104.101	100	93.2994	90.9592						4	117.242	100	119.18	109.654
		5	108.902	100	92.9		135.498					5	102.449	100	126.696		170.067
Fig. 3g			Tat+/BDNF	Tat-/Sal	Tat+/Sal	Tat+/CT	Tat+/BDNF-CT
pAkt/Akt ratio		1	1.42761	1	1.36166	1.21276	1.42919
		2	1.29791	1	1.544	1.25655	1.76814
		3	1.27748	1	1.42457	1.04588	1.66448
		4	1.12623	1	1.2774	1.20553
		5	0.940745	1	1.36379		1.25513

## Sheet: Fig.4-5
Figure 4. BDNF-CT increased newborn cell survival, proliferation and neurogenesis.
Fig. 4a			Tat-/Sal	Tat+/Sal	Tat+/BDNF-CT
BrdU			22602.8	39498.2	87271.2
			62621.9	16920	79559.5
			28436.5	24838.4	74901.8
			24634.6	36813.7	75615.1
					73963.2
					63582.7
Fig. 4b			Tat-/Sal	Tat+/Sal	Tat+/BDNF-CT
Ki67			28666.6	18697	54876.8
			29233	23018.7	106281
			24732.5	17136.2	49022.2
			46732.8	13548.2	55491.7
					56193.9
					51685.9
Fig. 4c			Tat-/Sal	Tat+/Sal	Tat+/BDNF-CT
DCX			14141.9	40454	58968.4
			11298.1	31059.2	73703.3
			24526.4	37835	59506.8
			13846.4	29552	98558.9
Figure 5. BDNF-CT rescues neurogenesis from Tat-induced toxicity in the hippocampus.
Fig. 5b			Tat-/Sal	Tat+/Sal	Tat+/BDNF-CT
DCX+BrdU			56	24	88
			56	8	84
			44	24	72

## Sheet: Fig .6
Figure 6. BDNF-CT enhanced synaptogenesis and dendritic integrity in the Tat+ mouse hippocampus
Fig. 6d
SYP IR		DG			CA1			CA3
		Tat+/Sal	Tat+/BDNF-CT		Tat+/Sal	Tat+/BDNF-CT		Tat+/Sal	Tat+/BDNF-CT
		95.7708	116.09		101.391	111.298		103.209	118.119
		93.0616	116.323		92.0615	99.4534		92.733	112.152
		102.906	101.371		100.682	100.114		98.1732	103.531
		105.064	107.345		107.477	107.741		104.479	108.176
		99.812	112.338		98.4514	114.499		98.2265	109.873
		103.386	119.741		99.9427	109.612		103.179	119.99
			109.188			106.846			114.467
			113.605						112.072
Fig. 6e
MAP2 IR		DG			CA1			CA3
		Tat+/Sal	Tat+/BDNF-CT		Tat+/Sal	Tat+/BDNF-CT		Tat+/Sal	Tat+/BDNF-CT
		98.6112	110.056		102.518	106.255		98.7625	114.632
		93.6433	99.9049		95.5663	102.771		96.0718	97.4413
		100.142	104.862		105.222	108.23		100.236	106.129
		104.701	111.616		96.2401	116.704		103.01	111.004
		101.991	110.347		99.8947	105.523		102.711	98.216
		100.913	107.61		99.5583	104.913		99.2086	107.778
						98.4306

## Sheet: Fig.7
Figure 7. BDNF-CT ameliorated Tat-induced learning and memory deficits and enhanced cognitive flexibility in the Novel object recognition test (NORT) and Barnes maze test (BMT).
NOTE: Inclusion and exclusion criteria and statistical criteria were defined before this study started. Outliers which are two standard deviations or more away from group mean were excluded (see numbers in bold.)
NORT Phase 3
Fig. 7a	Tat+/Sal	Tat+/ low-dose	Tat+/ high-dose
% Recognition Index	31.7	55.2	59.4
	33	47.3	67.7
	58.2	37	79.1
	47.6	33.5	49
	10.3	27.7	52.2
	68.2
	45.3
	22.1
	24.4
	45.3
Fig. 7c
BMT ACQUISITION LATENCY
Tat+/Sal
Day1	180	177.75	180	180	143.55	105.7	180	180	180	180	180	180	148.7	180	180	180
Day2	180	128.45	120.25	180	124.05	83.65	180	180	159.9	180	180	180	28.85	180	180	174.8
Day3	124.3	49.95	64.8	180	180	130.4	180	180	152.7	156.6	180	151.55	160.6	158.4	113.05	180
Day4	125.1	38.6	57.75	180	50.85	85.8	158.95	109.45	143.15	108.5	180	142.55	79.1	180	39.7	172.4
Tat+/BDNF-CT
Day1	180	180	180	180	172.25	180	164.8	142.05	57.25	180	180	180	180	180
Day2	84	156.85	110.6	180	169.6	126.95	145.75	180	96.25	180	180	180	120.85	178
Day3	97.25	48.2	78	109.1	106.5	24.75	180	121.7	30.2	180	126.8	151	105.2	52.9
Day4	69.25	27.35	40.75	155.9	37.9	39.65	177.1	169.5	66.65	146.35	127.35	121.9	51.05	25.7
Fig. 7d
BMT REVERSAL LATENCY
Tat+/Sal
Trial 1	180	47	130	180	180	97.2	180	119.7	140.5	178.4	180	180	87.4	180	26.6	180
Trial 2	180	86.5	78.8	180	68	128.7	180	41.9	42	174.6	147.8	165.7	76.1	120.9	22.1	180
Trial 3	105.4	79.7	95.4	180	53	57.7	92.5	22.6	47.1	143.8	165	27.3	56.7	61	18.8	104.1
Trial 4	135.3	38.7	122.7	180	45.4	85.7	180	58.9	25.3	117.2	105.9	160.8	33.3	55.7	55.8	77
Tat+/BDNF-CT
Trial 1	39.6	94.5	155.1	180	87.6	101.7	180	144.3	49.6	88.8	73.3	168.4	139.3	19.2
Trial 2	62.5	86.5	66	108.5	9.6	43.6	116	59.4	71.5	30.8	100.9	28.6	137	17.6
Trial 3	116.7	43.9	17.2	46.8	89.7	26.1	65.7	50.9	18.4	35.3	57.3	47.8	94	171.2
Trial 4	37.2	47.6	180	35.2	20.9	35.1	58.6	57.1	72.1	105.7	45.2	65.9	14.5	86.5
Fig. 7g
BMT ACQUISITION ERRORS
Tat+/Sal
Day1	8	17	18	17	25	18	19	26	19	22	31	22	26	22	23	42
Day2	7	11	8	11	12	11	10	19	21	12	19	25	5	17	27	4
Day3	2	6	2	16	22	24	14	22	17	10	22	13	25	14	19	2
Day4	1	4	3	9	2	20	17	18	16	6	25	8	19	29	5	17
Tat+/BDNF-CT
Day1	32	22	24	11	16	32	15	29	12	23	27	15	19	25
Day2	7	24	13	10	23	21	19	31	24	21	19	17	12	20
Day3	18	4	20	11	20	5	25	15	4	9	13	12	7	7
Day4	22	1	12	19	4	12	21	22	14	12	10	9	7	8
Fig. 7h
BMT REVERSAL ERRORS
Tat+/Sal
Trial 1	1	5	8	3	20	11	15	13	16	3	14	11	10	9	1	10
Trial 2	2	9	2	2	8	12	8	2	3	8	4	9	11	10	2	9
Trial 3	7	10	9	4	8	5	3	2	6	3	12	1	10	11	2	9
Trial 4	5	5	19	6	4	10	13	9	1	6	13	17	12	4	14	9
Tat+/BDNF-CT
Trial 1	1	8	28	12	4	11	11	11	5	5	9	13	14	2
Trial 2	3	6	10	10	0	8	7	5	11	3	7	1	23	1
Trial 3	22	4	0	4	10	1	4	5	1	5	4	1	13	21
Trial 4	4	3	31	5	2	5	6	6	10	13	4	9	0	10

## Sheet: Fig.8
Figure 8. Improvements in memory and cognitive flexibility during BMT reversal leaning task are associated with enhanced hippocampal synaptogenesis and dendritic integrity.
	BMT Reversal Latency & Immunohistochemistry Correlations
	SYP
	a. CA1				b. DG				c. CA3
	Treatment	SYP CA1 % of Saline	Reversal Latency %Change		Treatment	SYP DG % of Saline	Reversal Latency %Change		Treatment	SYP CA3 % of Saline	Reversal Latency %Change
	Tat+/BDNF-CT	111.298	67.4444		Tat+/BDNF-CT	116.09	67.4444		Tat+/BDNF-CT	118.119	67.4444
	Tat+/BDNF-CT	99.4534	59.9444		Tat+/BDNF-CT	116.323	68.2778		Tat+/BDNF-CT	112.152	68.2778
	Tat+/BDNF-CT	100.114	41.2778		Tat+/BDNF-CT	101.371	59.9444		Tat+/BDNF-CT	103.531	59.9444
	Tat+/BDNF-CT	107.741	74.8889		Tat+/BDNF-CT	107.345	41.2778		Tat+/BDNF-CT	108.176	41.2778
	Tat+/BDNF-CT	114.499	63.3889		Tat+/BDNF-CT	112.338	74.8889		Tat+/BDNF-CT	109.873	74.8889
	Tat+/BDNF-CT	109.612	91.9444		Tat+/BDNF-CT	119.741	63.3889		Tat+/BDNF-CT	119.99	63.3889
	Tat+/BDNF-CT	106.846	51.9444		Tat+/BDNF-CT	109.188	91.9444		Tat+/BDNF-CT	114.467	91.9444
	Tat+/Sal	101.391	41.1667		Tat+/BDNF-CT	113.605	51.9444		Tat+/BDNF-CT	112.072	51.9444
	Tat+/Sal	92.0615	10.6667		Tat+/Sal	95.7708	41.1667		Tat+/Sal	103.209	41.1667
	Tat+/Sal	107.477	69.0556		Tat+/Sal	93.0616	10.6667		Tat+/Sal	92.733	10.6667
	Tat+/Sal	98.4514	69		Tat+/Sal	105.064	69.0556		Tat+/Sal	104.479	69.0556
	Tat+/Sal	99.9427	57.2222		Tat+/Sal	99.812	69		Tat+/Sal	98.2265	69
					Tat+/Sal	103.386	57.2222		Tat+/Sal	103.179	57.2222
	MAP2
	d. CA1				e. DG				f. CA3
	Treatment	MAP2 CA1 % of Saline	Reversal Latency %Change		Treatment	MAP2 DG % of Saline	Reversal Latency %Change		Treatment	MAP2 CA3 % of Saline	Reversal Latency %Change
	Tat+/BDNF-CT	106.255	67.4444		Tat+/BDNF-CT	110.056	67.4444		Tat+/BDNF-CT	114.632	67.4444
	Tat+/BDNF-CT	102.771	59.9444		Tat+/BDNF-CT	99.9049	59.9444		Tat+/BDNF-CT	97.4413	59.9444
	Tat+/BDNF-CT	108.23	41.2778		Tat+/BDNF-CT	104.862	41.2778		Tat+/BDNF-CT	106.129	41.2778
	Tat+/BDNF-CT	116.704	74.8889		Tat+/BDNF-CT	111.616	63.3889		Tat+/BDNF-CT	111.004	63.3889
	Tat+/BDNF-CT	105.523	63.3889		Tat+/BDNF-CT	110.347	91.9444		Tat+/BDNF-CT	98.216	91.9444
	Tat+/BDNF-CT	104.913	91.9444		Tat+/BDNF-CT	107.61	51.9444		Tat+/BDNF-CT	107.778	51.9444
	Tat+/BDNF-CT	98.4306	51.9444		Tat+/Sal	98.6112	41.1667		Tat+/Sal	98.7625	41.1667
	Tat+/Sal	102.518	41.1667		Tat+/Sal	93.6433	10.6667		Tat+/Sal	96.0718	10.6667
	Tat+/Sal	95.5663	10.6667		Tat+/Sal	104.701	69.0556		Tat+/Sal	103.01	69.0556
	Tat+/Sal	96.2401	69.0556		Tat+/Sal	101.991	69		Tat+/Sal	102.711	69
	Tat+/Sal	99.8947	69		Tat+/Sal	100.913	57.2222		Tat+/Sal	99.2086	57.2222
	Tat+/Sal	99.5583	57.2222
	BMT Reversal Errors & Immunohistochemistry Correlations
	SYP
	g. CA1				h. DG				i. CA3
	Treatment	SYP CA1 % of Saline	Least Square Meanl Errors		Treatment	SYP DG % of Saline	Least Square Mean Errors		Treatment	SYP CA3 % of Saline	Least Square Mean Errors
	Tat+/BDNF-CT	111.298	5.90813		Tat+/BDNF-CT	116.09	5.90813		Tat+/BDNF-CT	118.119	5.90813
	Tat+/BDNF-CT	99.4534	5.92878		Tat+/BDNF-CT	116.323	5.92878		Tat+/BDNF-CT	112.152	5.92878
	Tat+/BDNF-CT	100.114	5.94943		Tat+/BDNF-CT	101.371	5.92878		Tat+/BDNF-CT	103.531	5.92878
	Tat+/BDNF-CT	107.741	5.99073		Tat+/BDNF-CT	107.345	5.94943		Tat+/BDNF-CT	108.176	5.94943
	Tat+/BDNF-CT	114.499	5.99073		Tat+/BDNF-CT	112.338	5.99073		Tat+/BDNF-CT	109.873	5.99073
	Tat+/BDNF-CT	109.612	5.81826		Tat+/BDNF-CT	119.741	5.99073		Tat+/BDNF-CT	119.99	5.99073
	Tat+/BDNF-CT	106.846	6.125		Tat+/BDNF-CT	109.188	5.81826		Tat+/BDNF-CT	114.467	5.81826
	Tat+/Sal	101.391	7.56986		Tat+/BDNF-CT	113.605	6.125		Tat+/BDNF-CT	112.072	6.125
	Tat+/Sal	92.0615	7.67311		Tat+/Sal	95.7708	7.56986		Tat+/Sal	103.209	7.56986
	Tat+/Sal	107.477	7.75571		Tat+/Sal	93.0616	7.67311		Tat+/Sal	92.733	7.67311
	Tat+/Sal	98.4514	8.06546		Tat+/Sal	105.064	7.75571		Tat+/Sal	104.479	7.75571
	Tat+/Sal	99.9427	7.69376		Tat+/Sal	99.812	8.06546		Tat+/Sal	98.2265	8.06546
					Tat+/Sal	103.386	7.69376		Tat+/Sal	103.179	7.69376
	MAP
	j. CA1				k. DG				l. CA3
	Treatment	MAP2 CA1 % of Saline	Least Square Mean Errors		Treatment	MAP2 DG % of Saline	Least Square Mean Errors		Treatment	MAP2 CA3 % of Saline	Least Square Mean Errors
	Tat+/BDNF-CT	106.255	5.90813		Tat+/BDNF-CT	110.056	5.90813		Tat+/BDNF-CT	114.632	5.90813
	Tat+/BDNF-CT	102.771	5.92878		Tat+/BDNF-CT	99.9049	5.92878		Tat+/BDNF-CT	97.4413	5.92878
	Tat+/BDNF-CT	108.23	5.94943		Tat+/BDNF-CT	104.862	5.94943		Tat+/BDNF-CT	106.129	5.94943
	Tat+/BDNF-CT	116.704	5.99073		Tat+/BDNF-CT	111.616	5.99073		Tat+/BDNF-CT	111.004	5.99073
	Tat+/BDNF-CT	105.523	5.99073		Tat+/BDNF-CT	110.347	5.81826		Tat+/BDNF-CT	98.216	5.81826
	Tat+/BDNF-CT	104.913	5.81826		Tat+/BDNF-CT	107.61	6.125		Tat+/BDNF-CT	107.778	6.125
	Tat+/BDNF-CT	98.4306	6.125		Tat+/Sal	98.6112	7.56986		Tat+/Sal	98.7625	7.56986
	Tat+/Sal	102.518	7.56986		Tat+/Sal	93.6433	7.67311		Tat+/Sal	96.0718	7.67311
	Tat+/Sal	95.5663	7.67311		Tat+/Sal	104.701	7.75571		Tat+/Sal	103.01	7.75571
	Tat+/Sal	96.2401	7.75571		Tat+/Sal	101.991	8.06546		Tat+/Sal	102.711	8.06546
	Tat+/Sal	99.8947	8.06546		Tat+/Sal	100.913	7.69376		Tat+/Sal	99.2086	7.69376
	Tat+/Sal	99.5583	7.69376

## Sheet: Sup. Fig.1-2
Supplementary Figure 1. BDNF-CT significantly increased TrkB expression and signaling.
Sup. Fig. 1a		Cohort	Tat-/Sal	Tat+/Sal	Tat+/BDNF-CT
TrkB		1	100	126.333	150.684
		2	100	104.149	155.181
		3	100	95.7417	148.587
		4	100	100.224	149.82
Sup. Fig. 1b		Cohort	Tat-/Sal	Tat+/Sal	Tat+/BDNF-CT
pTrkB		1	100	112.32	196.744
		2	100	116.292	210.167
		3	100	97.1606	220.85
		4	100	102.913	214.345
Sup. Fig. 1c		Cohort	Tat-/Sal	Tat+/Sal	Tat+/BDNF-CT
pTrkB/ TrkB rato		1	1	0.889081	1.30567
		2	1	1.11659	1.35434
		3	1	1.01482	1.48634
		4	1	1.02683	1.43069
Supplementary Figure 2. Tat expression in the hippocampus of Dox-treated iTat mice was not significantly altered by BDNF-CT.
Sup. Fig. 2a		Cohort	Tat-/Sal	Tat+/Sal	Tat+/BDNF-CT
Tat		1	100	156.588	134.202
		2	100	170.709	172.774
		3	100	140.012	164.701
		4	100	154.703	171.072

## Sheet: Su.p FIg.3
Supplementary Figure 3. BDNF-CT effects on mouse speed and path efficiency in the BMT.
Sup. Fig. 3a
ACQUISITION SPEED
Tat+/Sal
Day1	0.028	0.037	0.04	0.0305	0.0195	0.0245	0.0345	0.0225	0.035	0.0235	0.036	0.045	0.058	0.025	0.0375	0.0545
Day2	0.019	0.037	0.0285	0.013	0.0205	0.038	0.017	0.0255	0.025	0.0165	0.037	0.051	0.046	0.0295	0.0405	0.0245
Day3	0.0145	0.0385	0.04	0.021	0.0275	0.0405	0.029	0.0305	0.0275	0.0175	0.043	0.0555	0.0515	0.0175	0.033	0.0145
Day4	0.014	0.037	0.0425	0.014	0.0255	0.0325	0.0295	0.0275	0.0285	0.0145	0.031	0.039	0.0555	0.036	0.054	0.03
Tat+/BDNF-CT
Day1	0.0435	0.048	0.0555	0.0325	0.0335	0.047	0.026	0.0485	0.043	0.0535	0.0375	0.0355	0.0345	0.0535
Day2	0.033	0.04	0.059	0.013	0.037	0.051	0.0385	0.0295	0.0545	0.048	0.041	0.0375	0.044	0.035
Day3	0.047	0.0345	0.0675	0.0175	0.0405	0.046	0.0325	0.027	0.0555	0.02	0.0365	0.0325	0.043	0.0375
Day4	0.053	0.0365	0.0665	0.031	0.0315	0.0625	0.0295	0.0215	0.08	0.0295	0.0365	0.0325	0.0485	0.0465
Sup. Fig. 3b
ACQUISITION PATH EFFICIENCY
Tat+/Sal
Day1	0.042	0.0365	0.032	0.072	0.148	0.379	0.076	0.102	0.0565	0.085	0.065	0.0305	0.049	0.0675	0.0725	0.028
Day2	0.02	0.077	0.1875	0.0675	0.1925	0.154	0.1305	0.077	0.101	0.114	0.0705	0.0485	0.356	0.0805	0.055	0.093
Day3	0.232	0.271	0.138	0.19	0.1075	0.065	0.0585	0.072	0.1075	0.207	0.0475	0.0355	0.0445	0.252	0.1605	0.2295
Day4	0.2445	0.4695	0.145	0.219	0.4185	0.1675	0.108	0.274	0.1225	0.4845	0.0955	0.0805	0.262	0.077	0.266	0.1195
Tat+/BDNF-CT
Day1	0.0235	0.047	0.048	0.06	0.07	0.0355	0.0835	0.076	0.2145	0.0375	0.037	0.0245	0.0345	0.0295
Day2	0.153	0.064	0.095	0.182	0.0615	0.085	0.078	0.064	0.096	0.0365	0.032	0.043	0.09	0.059
Day3	0.241	0.4385	0.0665	0.3585	0.2255	0.369	0.064	0.216	0.4465	0.0935	0.086	0.074	0.1835	0.292
Day4	0.0985	0.4455	0.183	0.0645	0.4275	0.3585	0.04	0.1445	0.0715	0.0815	0.1325	0.116	0.356	0.4015
Sup. Fig. 3c
REVERSAL SPEED
Tat+/Sal
Trial 1	0.014	0.061	0.053	0.011	0.059	0.042	0.051	0.037	0.046	0.022	0.038	0.05	0.04	0.02	0.057	0.039
Trial 2	0.022	0.04	0.044	0.007	0.068	0.023	0.022	0.027	0.044	0.021	0.022	0.044	0.047	0.038	0.053	0.04
Trial 3	0.032	0.054	0.045	0.014	0.044	0.036	0.017	0.044	0.042	0.023	0.042	0.039	0.048	0.047	0.073	0.061
Trial 4	0.021	0.05	0.048	0.019	0.025	0.029	0.048	0.033	0.032	0.039	0.055	0.051	0.065	0.074	0.073	0.059
Tat+/BDNF-CT
Trial 1	0.028	0.041	0.079	0.022	0.023	0.037	0.02	0.025	0.064	0.031	0.043	0.048	0.059	0.083
Trial 2	0.021	0.042	0.069	0.032	0.052	0.046	0.024	0.038	0.082	0.04	0.045	0.059	0.089	0.044
Trial 3	0.062	0.043	0.083	0.039	0.047	0.031	0.029	0.036	0.067	0.048	0.055	0.03	0.064	0.043
Trial 4	0.045	0.052	0.057	0.045	0.065	0.051	0.037	0.052	0.079	0.059	0.05	0.044	0.069	0.053
Sup. Fig. 3d
REVERSAL PATH EFFICIENCY
Tat+/Sal
Trial 1	0.171	0.156	0.063	0.167	0.034	0.104	0.033	0.105	0.067	0.105	0.048	0.035	0.151	0.129	0.228	0.018
Trial 2	0.049	0.125	0.128	0.247	0.109	0.15	0.122	0.355	0.205	0.119	0.145	0.065	0.129	0.11	0.451	0.07
Trial 3	0.121	0.076	0.093	0.165	0.149	0.208	0.288	0.441	0.192	0.125	0.057	0.448	0.149	0.158	0.338	0.057
Trial 4	0.163	0.198	0.057	0.116	0.449	0.188	0.041	0.214	0.533	0.079	0.067	0.053	0.229	0.117	0.116	0.107
Tat+/BDNF-CT
Trial 1	0.416	0.111	0.031	0.112	0.165	0.109	0.048	0.091	0.151	0.147	0.13	0.047	0.057	0.348
Trial 2	0.301	0.123	0.104	0.153	0.881	0.227	0.16	0.196	0.069	0.329	0.093	0.237	0.035	0.601
Trial 3	0.057	0.21	0.27	0.245	0.085	0.535	0.2	0.186	0.353	0.203	0.126	0.266	0.067	0.053
Trial 4	0.203	0.202	0.044	0.298	0.494	0.234	0.152	0.128	0.076	0.067	0.192	0.14	0.419	0.078

## Sheet: Sup. Fig4.
Supplementary Figure 4. BDNF-CT did not impair motor function.
Sup. Fig. 4a
Speeed (m/s)		BDNF-CT	Sal
		0.02	0.012
		0.029	0.016
		0.03	0.038
		0.034	0.026
		0.021	0.027
		0.019	0.018
		0.022	0.017
		0.042	0.029
		0.022	0.033
		0.013	0.011
Sup. Fig. 4b
Distance (m)		BDNF-CT	Sal
		23.933	14.656
		34.417	19.262
		36.01	45.99
		40.558	30.927
		24.608	32.67
		22.982	21.909
		26.117	20.237
		35.938	34.603
		26.333	39.684
		16.057	13.058
